# Supplementary material for: The Effect of an Electronic Passive Prompt Intervention on Prolonged Occupational Sitting and Light-Intensity Physical Activity in Desk-Based Adults Working from Home during COVID-19 in Ireland
Source: Int J Environ Res Public Health. 2023 Jul 4;20(13):6294. doi: 10.3390/ijerph20136294 (PMC10341828; doi:10.3390/ijerph20136294)
Supplement: Supplementary file 1 [file ijerph-20-06294-s001.zip]

Archive with 1 entries (1 files):
- ijerph-2462280-supplementary.pdf
